# Supplementary material for: Ubiquitin Degradation of the AICAR Transformylase/IMP Cyclohydrolase Ade16 Regulates the Sexual Reproduction of Cryptococcus neoformans
Source: J Fungi (Basel). 2023 Jun 24;9(7):699. doi: 10.3390/jof9070699 (PMC10381356; doi:10.3390/jof9070699)
Supplement: Supplementary file 1 [file jof-09-00699-s001.zip]

Archive with 1 entries (1 files):
- jof-2405103-supplementary.pdf
